# Supplementary material for: Growth on ATP Elicits a P-Stress Response in the Picoeukaryote Micromonas pusilla
Source: PLoS One. 2016 May 11;11(5):e0155158. doi: 10.1371/journal.pone.0155158 (PMC4864187; doi:10.1371/journal.pone.0155158)
Supplement: S2 Table — (XLSX) [file pone.0155158.s003.xlsx]

## Sheet: Sheet1
	S2 Table. Differentially expressed genes in Pi-deficient and ATP-replete cultures when compared to the Pi-replete treatment.
	Protein ID (JGI)	Annotation (EC pathway)	Pi-deficient (log2 fold change)	ATP-replete (log2 fold change)
	64401	NA	11.1673	6.90037
	99764	NA	10.4185	6.80722
	108777	NA	7.01182	6.05774
	108498	NA	5.27501	5.96313
	84293	NA	7.73706	5.82117
	56788	NA	10.581	5.78596
	64402	NA	10.3557	5.6714
	61436	NA	5.43572	4.74022
	99729	NA	7.62942	4.68889
	61437	NA	4.91157	4.53997
	59518	NA	3.17452	4.32223
	103195	Exo-alpha-sialidase	4.36807	3.97517
	90161	NA	2.69201	3.97249
	60787	NA	5.38871	3.76865
	106402	Glycosidases, ie enzymes hydrolyzing O- and S-glycosyl	2.48135	3.72233
	105915	Histone acetyltransferase	4.08521	3.71879
	62174	NA	2.17629	3.63434
	50273	NA	2.85127	3.49644
	60184	NA	4.31208	3.47925
	62246	NA	2.01357	3.44538
	53790	NA	3.71541	3.43455
	57617	NA	4.14285	3.39361
	87345	NA	2.41141	3.38493
	61073	NA	2.87272	3.37792
	109310	NA	4.76358	3.34375
	58240	Agmatinase	1.96761	3.30352
	100289	NA	1.89934	3.25058
	58890	NA	3.66902	3.15737
	70435	NA	2.6518	3.0875
	72501	NA	2.41569	2.99421
	59763	In phosphorous-containing anhydrides	3.31223	2.93213
	52624	NA	2.57069	2.90335
	60781	NA	2.60684	2.8991
	57487	NA	3.31707	2.89022
	69156	NA	2.97942	2.83051
	71524	NA	3.82145	2.8218
	109214	NA	3.88663	2.72438
	107396	NA	3.12794	2.68827
	98293	NA	2.67707	2.67976
	102792	NA	1.18995	2.64632
	82306	Cyclopropane-fatty-acyl-phospholipid synthase	2.6866	2.6047
	104954	Glyceraldehyde 3-phosphate dehydrogenase (phosphorylating)	4.03116	2.54917
	61343	NA	3.46971	2.53508
	80077	dTDP-glucose 4,6-dehydratase	2.8652	2.51039
	63239	NA	1.18503	2.50822
	96756	Proline--tRNA ligase	3.21943	2.47802
	55643	NA	3.11186	2.47542
	97893	Biotin synthase	2.28774	2.46758
	57400	NA	1.88202	2.45877
	108233	NA	2.52124	2.44094
	54808	NA	1.35279	2.43949
	100802	NA	1.56198	2.42622
	63875	NA	2.8271	2.40487
	82586	Pyruvate kinase	4.5342	2.40161
	102602	NA	3.86028	2.4008
	109014	NA	4.2705	2.36407
	106426	NA	0.783066	2.35503
	99323	NA	4.24467	2.35079
	102606	NA	2.66839	2.34304
	83736	NA	2.81873	2.32475
	100937	NA	4.33538	2.32024
	67708	Deoxyribodipyrimidine photolyase	1.992	2.31174
	55581	Chaperonin ATPase	2.14511	2.27871
	81187	NA	3.93166	2.26318
	64344	NA	1.27435	2.25822
	90319	NA	1.68594	2.23397
	64877	Peptidylprolyl isomerase	3.50793	2.23335
	73823	Glutathione transferase	1.3477	2.22787
	59856	NA	1.27087	2.22661
	104365	NA	2.59553	2.22037
	102756	Phosphotransferases with a nitrogenous group as acceptor	2.20769	2.19117
	85806	NA	2.97322	2.1774
	56091	NA	3.29006	2.17521
	74345	NA	0.873531	2.17247
	105622	NA	2.71096	2.15779
	62599	NA	1.61659	2.1371
	56111	NA	3.96627	2.12473
	58575	In phosphorous-containing anhydrides	2.94945	2.09332
	63500	NA	2.74039	2.08315
	82037	NA	2.66546	2.06306
	86058	NA	2.19365	2.03348
	88573	NA	1.64951	2.03266
	73774	NA	2.22052	2.03069
	88465	NA	2.33749	2.0261
	109309	NA	2.65888	2.01543
	102273	NA	4.45681	1.9988
	56349	NA	1.25659	1.99049
	96687	Ferrochelatase	1.61766	1.98527
	100547	NA	2.22584	1.9701
	64554	NA	2.34704	1.96736
	50430	NA	1.85855	1.96066
	64082	NA	0.925742	1.94482
	64081	NA	0.995869	1.94008
	59797	NA	1.11502	1.93057
	94101	ATP phosphoribosyltransferase	1.89162	1.92651
	96388	Alpha-amylase	1.84798	1.91606
	61475	NA	1.21108	1.91149
	55531	NA	1.45995	1.90698
	79159	NA	2.6405	1.8877
	108620	NA	2.33575	1.87956
	58027	NA	1.78662	1.86868
	64421	NA	2.92597	1.84615
	86032	Acid--D-amino-acid ligases (peptide synthases)	1.30763	1.81234
	61327	NA	2.63702	1.80734
	64149	NA	1.25662	1.79319
	62670	NA	2.68776	1.77993
	85046	Acid phosphatase	3.2001	1.77306
	63855	NA	2.20258	1.75487
	105804	NA	1.76298	1.75183
	60208	NA	1.71196	1.73159
	103704	NA	3.2335	1.71736
	60619	NA	2.94616	1.71027
	101817	NA	1.69003	1.69362
	63435	NA	1.23952	1.68895
	104991	Pyruvate,phosphate dikinase	0.959695	1.68804
	60364	Acid--D-amino-acid ligases (peptide synthases)	1.4013	1.68536
	101482	NA	1.42043	1.68425
	55777	NA	0.99511	1.68112
	58583	NA	3.46399	1.67696
	59838	NA	0.38101	1.67134
	81646	Alcohol dehydrogenase	1.91288	1.67051
	84979	NA	0.997707	1.6702
	107678	NA	2.02362	1.66247
	56583	NA	1.29163	1.65963
	109273	NA	3.04711	1.65744
	106215	NA	1.89801	1.65603
	74639	NA	0.563929	1.65585
	61344	NA	1.2536	1.65062
	102516	NA	1.53107	1.6445
	105355	NA	2.02538	1.60724
	66643	NA	2.53563	1.6009
	102332	NA	2.15177	1.59955
	59665	NA	3.65291	1.59374
	59098	NA	1.62422	1.59055
	85750	NA	2.10649	1.58677
	64422	NA	3.18479	1.58514
	59217	NA	3.23639	1.58365
	72176	Pseudouridylate synthase	1.41495	1.58269
	84421	NA	0.638039	1.57667
	76186	NA	1.59132	1.57282
	57702	NA	1.94544	1.57237
	108332	NA	1.06647	1.57197
	102719	NADPH:quinone reductase	2.38592	1.57128
	75424	Acid--D-amino-acid ligases (peptide synthases)	2.80455	1.56633
	69733	NA	1.7714	1.56025
	105208	Chaperonin ATPase	3.48677	1.55644
	109019	NA	3.40204	1.5526
	107255	NA	1.49198	1.54926
	84235	NA	1.48997	1.54396
	59033	NA	3.41071	1.54096
	83563	NA	2.36924	1.53905
	60859	NA	2.16644	1.53827
	52280	NA	1.76176	1.53141
	59798	Adenosinetriphosphatase	0.78117	1.51134
	75255	NA	1.76284	1.49593
	107436	Peptide-aspartate beta-dioxygenase	2.44546	1.48804
	71196	NA	1.59208	1.48253
	105354	NA	3.15387	1.46429
	107266	NA	0.815231	1.46174
	97303	Glyceraldehyde 3-phosphate dehydrogenase (phosphorylating)	2.14982	1.43669
	87372	NA	2.07245	1.43462
	52392	NA	2.47739	1.43157
	105988	NA	2.46291	1.42921
	63105	NA	3.98902	1.42466
	104321	NA	2.13693	1.42179
	102171	NA	1.84067	1.4216
	63078	NA	2.29278	1.42017
	86513	NA	1.37911	1.41957
	73264	NA	3.08406	1.41395
	56352	NA	2.19389	1.4095
	84692	NA	2.52676	1.40602
	64855	NA	1.34722	1.40594
	102183	NA	1.90439	1.40279
	103599	Phosphoribosylanthranilate isomerase	2.472	1.40202
	58702	NA	0.861085	1.39914
	80658	NA	1.9152	1.39739
	63729	NA	1.58147	1.38489
	61059	NA	1.16991	1.38227
	74800	NA	3.4536	1.38064
	70519	Protein kinase	1.2992	1.37832
	62553	NA	1.16383	1.37755
	63282	NA	1.45908	1.37075
	103787	NA	1.89991	1.36567
	64128	NA	2.42401	1.36238
	99805	NA	1.6232	1.3609
	58804	NA	1.73633	1.35896
	72338	NA	1.82792	1.35778
	105027	NA	0.70927	1.35115
	100000	Asparagine synthase (glutamine-hydrolysing)	2.13729	1.35032
	57469	NA	1.90412	1.33945
	108828	NA	1.6535	1.3312
	61921	Serine/threonine specific protein phosphatase	2.08733	1.32602
	57997	NA	1.53871	1.31628
	109003	NA	0.818244	1.31395
	103130	NA	2.57817	1.31345
	97866	NA	0.59475	1.30976
	97280	NA	3.06831	1.30673
	61175	Phenylalanine--tRNA ligase	1.74448	1.30335
	59688	NA	2.20578	1.29906
	59626	In phosphorous-containing anhydrides	-0.331399	1.29242
	113349	NA	1.6254	1.287
	50345	NA	1.33474	1.2831
	108626	NA	2.86279	1.27933
	59692	GTP cyclohydrolase II	1.72337	1.26764
	105006	Glycogen (starch) synthase	1.29566	1.2666
	107780	NA	1.62462	1.25269
	99853	Exo-alpha-sialidase	2.57604	1.25145
	99585	NA	0.74971	1.25098
	67469	NA	3.51084	1.24885
	107846	Valine--tRNA ligase	1.21507	1.24854
	102249	NA	2.35535	1.24518
	82381	NA	0.849032	1.24062
	106400	NA	1.67898	1.23739
	85476	NA	1.08556	1.23393
	75538	NA	1.58441	1.23156
	56703	NA	2.7847	1.23062
	97726	Malate dehydrogenase (oxaloacetate decarboxylating) (NADP+)	1.57791	1.23061
	81614	NA	0.710156	1.22929
	106164	NA	2.53493	1.22613
	54867	NA	1.39161	1.22423
	58054	NA	0.732302	1.22114
	86357	Glycine--tRNA ligase	1.70396	1.22034
	75639	Acid--D-amino-acid ligases (peptide synthases)	0.591304	1.21381
	90540	NA	2.67942	1.21151
	64562	NA	2.30734	1.2094
	103981	DNA ligase (ATP)	3.15666	1.20558
	65101	NA	2.34598	1.20172
	79939	NA	1.26494	1.20092
	57835	NA	1.57521	1.19839
	55359	NA	0.86242	1.18704
	59321	Asparagine--tRNA ligase	1.54011	1.17606
	79168	NA	1.64327	1.16847
	105701	NA	0.042801	1.16804
	99831	NA	1.18583	1.16732
	73619	NA	3.09563	1.16562
	56251	NA	0.581146	1.16319
	56879	NA	3.0804	1.16048
	78424	NA	2.06247	1.15504
	61447	NA	2.11249	1.14796
	59912	NA	1.82427	1.14687
	76780	NA	1.38554	1.14638
	64602	Histone acetyltransferase	0.881614	1.14363
	58414	NADH dehydrogenase	1.86095	1.13716
	97914	Isoleucine--tRNA ligase	1.5393	1.13581
	103087	NA	2.35916	1.13542
	63107	NA	1.04195	1.13116
	107347	NA	0.559146	1.12984
	101301	NA	1.63549	1.12025
	96474	Fumarate hydratase	1.09431	1.11725
	61618	NA	1.26391	1.1166
	97450	NA	1.37733	1.11573
	57559	NA	3.37315	1.11508
	97210	NA	1.23318	1.11398
	108309	NA	3.02969	1.11293
	80859	NA	2.12978	1.11038
	63880	NA	3.03386	1.10579
	107401	NA	1.80667	1.10257
	67646	NA	1.27742	1.10168
	102508	NA	0.854003	1.09961
	105778	NA	3.02285	1.09817
	67483	NA	0.759012	1.09717
	96121	Acting on paired donors, with incorporation or reduction of	1.4715	1.09608
	79518	NA	2.52859	1.09595
	108785	NA	1.09714	1.09365
	108825	NA	0.970832	1.08936
	84188	Valine--tRNA ligase	1.75146	1.08088
	99616	NA	0.683911	1.07531
	102464	NA	1.23737	1.07246
	56787	NA	0.704708	1.07099
	108160	NA	2.32111	1.07081
	106894	NA	0.792086	1.06929
	57494	NA	1.07722	1.06811
	62583	Exo-alpha-sialidase	0.555231	1.06761
	75917	Malate dehydrogenase	1.07803	1.06567
	101847	Histone acetyltransferase	1.15747	1.06204
	86447	Acting on amino acids and derivatives	1.28886	1.05908
	104873	With other acceptors	2.2047	1.05891
	88694	Ribose-phosphate pyrophosphokinase	1.21182	1.05151
	71227	NA	2.58347	1.0512
	56698	NA	1.13155	1.04923
	56242	NA	0.125017	1.04899
	101993	Exo-alpha-sialidase	3.39643	1.04216
	57145	NA	0.520521	1.04106
	54920	Uroporphyrinogen decarboxylase	1.38969	1.03785
	56023	NA	2.27549	1.03741
	102339	NA	1.13396	1.03709
	78726	NA	-0.203062	1.03588
	56110	NA	2.89581	1.03473
	56205	NA	2.72063	1.03292
	50521	Acid--D-amino-acid ligases (peptide synthases)	1.67179	1.032
	107432	3-oxoacyl-[acyl-carrier protein] synthase	0.766823	1.02851
	66423	NA	1.56405	1.02834
	92039	NA	2.13181	1.02692
	60033	NA	2.59339	1.02641
	85360	NA	1.32203	1.02499
	108367	NA	1.26617	1.0237
	55140	NA	0.0185903	1.02246
	57129	NA	-0.223651	1.02164
	56138	NA	1.55483	1.02159
	70860	NA	1.22487	1.02153
	62898	NA	3.03637	1.01864
	53803	NA	0.344172	1.01671
	86154	NA	0.91728	1.01597
	64896	NA	-0.725575	1.01226
	99896	NA	0.822903	1.01212
	64966	NA	2.40181	1.00832
	55587	NA	0.236247	1.00739
	60072	Copper-exporting ATPase	1.60052	1.00611
	62229	NA	3.4946	1.00416
	109501	NA	1.97874	1.00247
	105843	NA	1.17116	1.00204
	51832	NA	0.907279	1.0015
	88562	NA	1.38525	0.999786
	113317	NA	1.03755	0.998372
	60218	NA	2.14253	0.996434
	103582	NA	1.42709	0.995651
	91438	NA	1.79045	0.995473
	102657	NA	1.22658	0.98948
	60113	NA	1.73024	0.989463
	68726	NA	2.26248	0.987786
	64951	NA	1.01694	0.987559
	97151	Methionyl aminopeptidase	2.40861	0.981455
	68869	NA	1.79971	0.972878
	87463	NA	1.89293	0.957765
	103729	NA	1.37197	0.955769
	85283	NA	1.3111	0.954784
	58566	NA	1.57884	0.952497
	62654	NA	1.11118	0.950031
	57349	NA	1.01421	0.949722
	63361	3-isopropylmalate dehydrogenase	1.4512	0.948132
	84974	Valine--pyruvate aminotransferase	1.00208	0.946111
	107994	NA	1.12845	0.943528
	72071	NA	1.20667	0.943134
	60656	NA	1.54308	0.939911
	83694	NA	1.83243	0.93303
	55656	Indole-3-glycerol-phosphate synthase	2.1189	0.931488
	61303	NA	3.43035	0.930886
	59216	Serine/threonine specific protein phosphatase	1.4276	0.930092
	98339	NA	1.94406	0.927893
	57413	NA	1.93618	0.917328
	100915	NA	1.03458	0.912708
	108187	NA	1.32428	0.911022
	56895	NA	1.49003	0.909873
	59663	NA	2.0293	0.907977
	86858	NA	2.07186	0.905539
	81720	tRNA (guanine-N7-)-methyltransferase	2.00791	0.90467
	62970	NA	1.08666	0.903723
	100143	NA	1.09109	0.903379
	57968	NA	2.76131	0.902807
	103766	Phosphoric diester hydrolases	1.50687	0.902534
	103854	NA	2.48938	0.898938
	64982	NA	2.4443	0.896052
	80976	NA	1.13902	0.891662
	74241	NA	1.37641	0.887045
	109199	NA	2.93159	0.883405
	80225	Acylglycerol lipase	1.40248	0.883233
	80015	NA	1.23807	0.882534
	59870	NA	1.41336	0.875678
	60058	NA	1.25455	0.875245
	82786	NA	1.75747	0.868772
	82889	NA	1.04317	0.866945
	58052	NA	2.78999	0.865559
	86756	NA	1.36466	0.864118
	96326	NA	1.60618	0.860193
	62803	Phosphotransferases with a nitrogenous group as acceptor	1.02487	0.858991
	78779	NA	1.06431	0.857805
	54614	NA	2.05154	0.857188
	90156	Dihydroxy-acid dehydratase	1.94975	0.855392
	62346	Alanine--tRNA ligase	1.93143	0.852213
	58507	Peptidylprolyl isomerase	2.58429	0.851406
	62740	Calcium-transporting ATPase	1.1326	0.850367
	57048	NA	2.16001	0.848453
	56989	NA	1.30709	0.842982
	59466	NA	1.54901	0.841949
	62813	NA	2.76541	0.841459
	92304	NA	2.61447	0.840321
	57653	Ketol-acid reductoisomerase	2.88051	0.837374
	94954	Metalloendopeptidases	1.37262	0.836198
	63522	NA	1.67069	0.827811
	59871	NA	2.07531	0.821223
	62852	NA	1.15281	0.815654
	87285	NA	1.2313	0.814462
	56113	Methyltransferases	1.54252	0.810218
	85926	NA	1.99515	0.805371
	99590	NA	1.14018	0.804494
	64957	NA	1.68478	0.803594
	78980	NA	1.74788	0.802337
	60973	NA	1.63658	0.799627
	99683	D-amino-acid dehydrogenase	1.57031	0.798212
	58625	NA	1.16078	0.797169
	61429	NA	1.45699	0.79644
	104245	NA	1.17112	0.795465
	79369	NA	1.52766	0.794202
	61093	NA	2.15315	0.792898
	82373	Dihydrodipicolinate reductase	2.69305	0.789283
	98046	Adenosinetriphosphatase	1.40254	0.788825
	96455	Pyruvate carboxylase	2.15169	0.787268
	55097	NA	1.01974	0.784894
	69704	Alcohol dehydrogenase (NADP+)	3.00246	0.782103
	63510	NA	1.39738	0.775872
	63530	NAD(+) ADP-ribosyltransferase	1.28856	0.77564
	60170	NA	1.01888	0.775268
	102475	NA	1.73956	0.775027
	89270	NA	2.54426	0.768452
	85839	NA	1.6302	0.768051
	99842	NA	1.1418	0.766084
	101260	NA	1.10583	0.766025
	99771	Aspartate aminotransferase	1.24586	0.763047
	104107	NA	2.1567	0.762933
	86763	NA	1.74003	0.762033
	59689	NA	1.89083	0.7585
	87320	Metalloendopeptidases	1.31488	0.753327
	81062	NA	2.45278	0.752858
	56939	NA	3.46362	0.752422
	67233	NA	1.71466	0.749635
	59527	NA	1.34504	0.748696
	66542	NA	1.04308	0.747948
	59502	Acting on paired donors, with incorporation or reduction of	2.71701	0.742798
	53851	NA	1.19522	0.742474
	106883	NA	2.42811	0.741428
	104488	NA	2.28622	0.740302
	59951	NA	1.0127	0.738399
	52266	NA	2.06973	0.730611
	67391	NA	1.68012	0.730011
	59866	Metalloendopeptidases	1.5734	0.72976
	85385	Calcium-transporting ATPase	1.54461	0.725173
	56985	NA	1.36643	0.721889
	103745	NA	1.40467	0.721346
	89975	NA	2.6622	0.72042
	79310	NA	1.11302	0.717753
	96517	Glyceraldehyde-3-phosphate dehydrogenase (NADP+)	1.87482	0.717146
	63195	NA	1.34977	0.715858
	102350	NA	1.51874	0.711043
	62809	NA	1.02198	0.708539
	63812	NA	1.036	0.708114
	97985	[Ribulose-bisphosphate-carboxylase]-lysine N-methyltransferase	1.67799	0.704198
	109549	NA	1.93032	0.702535
	62362	NA	1.24233	0.70152
	66348	In phosphorous-containing anhydrides	1.53857	0.700945
	104685	NA	2.0745	0.697672
	59406	Alpha-amylase	2.09303	0.692197
	84428	Aspartate--tRNA ligase	1.26424	0.688423
	50755	NA	1.20716	0.687399
	101192	NA	1.71309	0.686614
	104038	DNA-directed DNA polymerase	2.5285	0.684369
	64169	NA	1.35927	0.683612
	58148	Methionine--tRNA ligase	1.1124	0.682711
	90278	NA	3.85848	0.679733
	66832	In phosphorous-containing anhydrides	2.12261	0.678338
	108671	NA	1.02397	0.67635
	56822	NA	4.26255	0.675668
	62052	NA	4.7169	0.670163
	62484	Sulfite reductase (ferredoxin)	1.02133	0.666372
	109368	NA	1.31716	0.659598
	109453	NA	1.20799	0.656753
	98964	Chaperonin ATPase	2.84583	0.655457
	69278	NA	1.393	0.650843
	102196	Salicylate 1-monooxygenase	1.03956	0.650366
	95520	NA	2.55485	0.650164
	58886	In phosphorous-containing anhydrides	1.82245	0.648546
	65028	NA	1.01606	0.64507
	67316	NA	1.07204	0.638328
	60673	NA	1.37923	0.634162
	59858	NA	3.34515	0.633998
	79901	NA	1.97196	0.633697
	101277	NA	1.92506	0.628234
	54839	NA	1.29648	0.627604
	61210	NA	1.20189	0.626696
	80021	NA	1.71233	0.626595
	58436	NA	1.19155	0.621816
	97762	NA	2.67067	0.619481
	79308	NA	1.17738	0.61931
	78992	NA	1.55599	0.618223
	51808	NA	1.16033	0.617414
	59591	NA	2.39326	0.616936
	70696	NA	3.59035	0.61599
	57806	NA	1.05983	0.615575
	79415	NA	1.46338	0.615132
	64960	NA	1.35199	0.611823
	59233	NA	2.29824	0.610073
	104803	Phosphoglycerate kinase	1.68665	0.608847
	98952	3-hydroxyisobutyrate dehydrogenase	1.37174	0.607179
	99094	NA	1.145	0.606846
	103276	NA	1.86053	0.606791
	67737	NA	1.23937	0.606767
	58228	NA	1.86542	0.603917
	61662	Oxidoreductases	1.28069	0.598255
	57790	H(+)-transporting two-sector ATPase	1.11081	0.595074
	98423	Peptidylprolyl isomerase	1.03714	0.593549
	107647	NA	2.01293	0.59108
	62296	NA	1.22317	0.588942
	108888	NA	1.76546	0.588728
	68256	NA	2.83597	0.588573
	68052	NA	1.42325	0.577781
	56112	NA	1.48184	0.575461
	73028	NA	1.92207	0.573774
	61188	NA	1.23901	0.570964
	93571	Phosphoserine aminotransferase	1.56634	0.569345
	85942	NA	1.15834	0.567997
	56647	NA	1.19836	0.567668
	57804	NA	1.53134	0.567666
	61946	NA	1.43854	0.567519
	97984	NA	2.14763	0.56188
	64962	NA	2.94656	0.558482
	106433	NA	2.22942	0.556154
	59187	Pyruvate kinase	1.11469	0.55585
	101569	NA	1.77191	0.555767
	58153	NA	-1.05652	0.554984
	104223	NA	1.89733	0.553843
	60971	NA	1.48424	0.552555
	55996	NA	1.06204	0.550779
	60472	NA	1.6644	0.550696
	104668	NA	1.01588	0.550453
	100113	NA	1.18399	0.539173
	92337	Histidine--tRNA ligase	1.06142	0.538489
	108476	NA	1.01126	0.537442
	108923	NA	1.10974	0.532229
	113331	NA	2.93825	0.530822
	56785	Acetate--CoA ligase	1.69042	0.529866
	71782	NA	1.38961	0.520002
	69331	NA	1.79163	0.518967
	102376	NA	1.14228	0.518345
	96323	Valine--tRNA ligase	1.41297	0.517106
	106230	Branched-chain amino acid aminotransferase	1.08526	0.516287
	59025	NA	1.89855	0.515688
	104883	NA	1.74049	0.514918
	66594	NA	1.36382	0.514325
	56116	NA	1.85112	0.511352
	63742	[Ribulose-bisphosphate-carboxylase]-lysine N-methyltransferase	1.10207	0.496485
	84762	Anthranilate synthase	1.52766	0.480711
	98038	NA	2.113	0.478434
	63208	Serine O-acetyltransferase	1.09346	0.476666
	103519	NA	1.13982	0.476611
	98316	tRNA (guanine-N2-)-methyltransferase	2.5092	0.472754
	99212	Acid--D-amino-acid ligases (peptide synthases)	1.23697	0.472243
	89019	NA	1.30268	0.471919
	104679	NA	1.86841	0.463007
	98167	NA	2.0271	0.455835
	99225	NA	1.68134	0.453304
	107431	NA	1.97023	0.453235
	76243	NA	1.23896	0.449511
	60551	NA	1.28357	0.449333
	54175	D-aspartate oxidase	1.0502	0.442473
	101703	NA	1.14015	0.44015
	67528	NA	3.91408	0.436505
	82943	Adenosinetriphosphatase	2.13069	0.432187
	61165	NA	1.05682	0.426868
	56885	NA	1.38968	0.424719
	57927	DNA topoisomerase	1.05622	0.424018
	79717	NA	2.65541	0.418878
	60945	Acid--D-amino-acid ligases (peptide synthases)	1.07333	0.417075
	68453	NA	1.47268	0.414469
	62340	NA	1.32411	0.411685
	59690	NA	2.30333	0.410974
	108755	NA	1.98628	0.401448
	56565	NA	1.021	0.400525
	68035	Histidine--tRNA ligase	2.55933	0.389427
	65031	NA	1.01898	0.388356
	59948	NA	1.95424	0.384003
	65684	NA	1.40843	0.38281
	105973	NA	1.85621	0.382597
	58553	NA	1.30512	0.378143
	57268	NA	1.18519	0.373721
	71683	NA	1.11761	0.368382
	59722	NA	1.06357	0.364514
	100753	NA	1.21496	0.356795
	58267	NA	1.04192	0.3567
	56298	NA	2.07084	0.351568
	102467	NA	2.09988	0.342294
	58749	NA	1.28468	0.34052
	81638	Methyltransferases	1.54796	0.3395
	61164	NA	2.39058	0.339074
	59207	RNA-3'-phosphate cyclase	1.65563	0.336378
	65032	NA	1.19735	0.328588
	104523	NA	1.49647	0.326661
	60480	NA	2.67179	0.324124
	75681	NA	1.67528	0.322892
	60560	NA	1.44092	0.321686
	73989	NA	1.4563	0.321398
	113409	NA	1.55041	0.317333
	58044	NA	1.1453	0.313775
	58169	NA	2.75279	0.311733
	102998	NA	1.67849	0.310953
	107067	NA	1.24298	0.308747
	87398	NA	1.17802	0.303199
	69585	tRNA-pseudouridine synthase I	1.68128	0.301605
	104036	NA	1.53584	0.299702
	62350	NA	1.09123	0.297963
	83165	NA	3.11627	0.293098
	79795	Adenosinetriphosphatase	1.09445	0.289222
	100971	NA	1.05167	0.288751
	64435	NA	1.50949	0.28813
	77031	NA	1.07541	0.285622
	55968	Acting on paired donors, with incorporation or reduction of	1.15873	0.281085
	56817	NA	1.4749	0.281073
	101445	NA	1.61163	0.278775
	59496	NA	1.13485	0.268631
	92603	NA	2.18744	0.268528
	56154	NA	1.33468	0.266109
	100385	Pyrroline-5-carboxylate reductase	1.09719	0.262145
	87731	NA	2.30812	0.261419
	66170	NA	2.87731	0.259301
	97046	NA	1.07051	0.258066
	62384	NA	1.10771	0.2492
	98178	Copper-exporting ATPase	1.58117	0.248788
	107420	NA	1.23091	0.245335
	94794	Calcium-transporting ATPase	1.5214	0.24423
	65501	2-acetyl-1-alkylglycerophosphocholine esterase	2.44761	0.243029
	78680	NA	1.9525	0.23995
	82167	NA	2.77917	0.238279
	60045	NA	1.25975	0.232999
	81124	NA	1.67327	0.231999
	61731	NA	1.13574	0.230319
	80273	NA	1.23128	0.229124
	61308	Tocopherol O-methyltransferase	1.0147	0.224088
	61872	Peptide alpha-N-acetyltransferase	1.33732	0.223583
	55582	NA	1.70121	0.223448
	108786	NA	1.4091	0.219876
	83132	In phosphorous-containing anhydrides	1.04753	0.217568
	56675	NA	1.14733	0.211321
	101373	NA	2.90496	0.211184
	63040	NA	1.36831	0.197403
	74009	NA	1.57097	0.197389
	109293	NA	1.01185	0.196693
	100023	NA	2.03011	0.195956
	103803	Shikimate kinase	1.13015	0.194366
	81845	Adenosinetriphosphatase	1.76126	0.193335
	63792	NA	1.43872	0.189066
	106753	Adenosinetriphosphatase	1.16393	0.187592
	81388	Arsenite methyltransferase	1.1105	0.18239
	63150	Asparagine--tRNA ligase	1.15681	0.181673
	69427	NA	1.03152	0.180972
	98006	NA	1.47581	0.177281
	61106	NA	1.21637	0.176436
	99745	NA	1.69913	0.175516
	60717	NA	3.01955	0.170236
	61781	NA	1.10674	0.167862
	59410	NA	2.15587	0.16578
	58279	NA	1.14822	0.165414
	57732	NA	1.64205	0.158012
	113371	NA	2.36631	0.15685
	103853	Cob(I)alamin adenosyltransferase	1.11511	0.154288
	64789	1-phosphatidylinositol 3-kinase	1.89028	0.149064
	107421	NA	1.13975	0.147475
	82627	NA	1.35778	0.140935
	56004	NA	1.11345	0.13976
	104909	NA	1.85022	0.128573
	81269	NA	1.49143	0.122294
	57299	Exo-alpha-sialidase	1.72194	0.120939
	78865	NA	1.41428	0.118445
	69792	NA	1.42754	0.117629
	65110	DNA-directed RNA polymerase	1.1593	0.116336
	60565	NA	2.44221	0.112254
	77463	NA	1.08534	0.10929
	97749	In phosphorous-containing anhydrides	2.22607	0.107727
	64597	Methyltransferases	1.365	0.107436
	57338	NA	1.2802	0.104052
	95887	Acting on paired donors, with incorporation or reduction of	2.3598	0.101725
	85995	NA	1.18212	0.100633
	70757	NA	1.18724	0.098008
	71821	NA	2.68911	0.0866851
	55902	DNA-directed DNA polymerase	1.55072	0.0865243
	99050	NA	1.09375	0.0737866
	77641	Methyltransferases	1.83864	0.0662845
	67735	NA	1.14102	0.06298
	62758	NA	2.76908	0.0604405
	103335	NA	2.18567	0.0469677
	101294	NA	1.1102	0.0443792
	64267	NA	1.64834	0.043996
	96967	NA	1.42358	0.0274284
	60028	NA	1.94334	0.0257776
	83076	In phosphorous-containing anhydrides	1.79596	0.0256631
	107434	Polyribonucleotide nucleotidyltransferase	1.42126	0.0213427
	87736	In phosphorous-containing anhydrides	2.22437	0.0160821
	101033	NA	1.01882	0.00979228
	107341	NA	1.60788	0.00813956
	59612	In phosphorous-containing anhydrides	1.43307	0.00659558
	67382	In phosphorous-containing anhydrides	1.86186	0.00128962
	61077	NA	2.81369	0.00105097
	59783	NA	1.22555	0.000663064
	61525	Adenosinetriphosphatase	2.13702	-0.0021115
	59758	NA	2.31917	-0.00656238
	106294	NA	1.40713	-0.00741247
	58411	NA	1.11442	-0.0209811
	104824	Inorganic pyrophosphatase	1.49988	-0.0238981
	87130	Exoribonucleases producing 5'-phosphomonoesters	1.37154	-0.026099
	57450	NA	1.53917	-0.0273136
	56615	NA	1.20823	-0.0290847
	102553	NA	1.15478	-0.0354305
	74827	NA	1.44145	-0.0363642
	56838	NA	1.40219	-0.0448505
	60037	NA	1.66244	-0.0456904
	97632	NA	2.68587	-0.0473284
	79000	NA	1.88829	-0.0499588
	62927	NA	1.86853	-0.0527282
	78446	NA	1.66884	-0.0539566
	70830	NA	1.87888	-0.0579744
	106815	NA	-1.10411	-0.0593693
	107413	NA	1.27085	-0.0712253
	86102	NA	1.73191	-0.073446
	62709	NA	-1.63619	-0.0741824
	62565	NA	2.09015	-0.0777639
	62728	NA	1.54991	-0.0812876
	104346	NA	1.30619	-0.0861061
	93904	NA	1.19406	-0.0868532
	78848	NA	1.38356	-0.0888389
	59923	NA	1.37783	-0.113806
	108247	NA	-1.04331	-0.117997
	66819	NA	1.49163	-0.123735
	108708	NA	1.67633	-0.134814
	83560	NA	1.99239	-0.139546
	109602	NA	-1.06146	-0.145771
	107710	NA	1.06042	-0.149965
	101369	NA	-1.02289	-0.15927
	102824	NA	1.33769	-0.159999
	82497	Oxidoreductases	1.87039	-0.181477
	67266	In phosphorous-containing anhydrides	1.1415	-0.181837
	88940	Acting on paired donors, with incorporation or reduction of	1.33074	-0.18314
	103668	DNA-directed RNA polymerase	2.24909	-0.184422
	64790	NA	1.03226	-0.18772
	57623	NA	-1.54834	-0.188918
	84511	Amino-acid N-acetyltransferase	1.47006	-0.201543
	83398	NA	1.24762	-0.20413
	102048	Hexosyltransferases	2.18341	-0.211943
	57273	(S)-2-hydroxy-acid oxidase	1.21913	-0.218694
	93354	Glutamate--tRNA ligase	2.33909	-0.253511
	99254	NA	1.64582	-0.253829
	105748	NA	-1.37454	-0.256264
	63725	Adenosinetriphosphatase	1.17823	-0.26368
	99413	NA	-1.52805	-0.264947
	108783	NA	-1.57222	-0.265039
	85803	NA	1.13266	-0.270405
	83839	NA	1.10176	-0.273991
	62737	NA	-1.27912	-0.274554
	93438	Tryptophan synthase	1.13947	-0.281553
	62622	NA	1.97625	-0.282045
	53430	NA	-1.01295	-0.282635
	61965	NA	1.61144	-0.294818
	105003	Protein kinase	-1.15715	-0.312682
	104706	NA	-1.4001	-0.313025
	104304	NA	2.34939	-0.319447
	62386	NA	1.61262	-0.323992
	58964	NA	-1.46806	-0.334763
	58534	Adenosinetriphosphatase	1.00772	-0.345341
	61586	NA	1.58254	-0.353807
	91031	NA	1.1996	-0.354201
	100734	NA	1.13437	-0.360772
	64461	Adenosinetriphosphatase	1.68774	-0.364098
	78842	NA	1.14986	-0.366436
	107837	NA	-1.15193	-0.371772
	56653	NA	-1.04308	-0.372963
	81410	NA	1.25272	-0.374705
	66672	In phosphorous-containing anhydrides	1.90352	-0.384223
	108077	NA	-1.00196	-0.388576
	59545	NA	1.10377	-0.390283
	62101	NA	1.35393	-0.391597
	64039	NA	1.03184	-0.392004
	92132	NA	-1.10454	-0.39874
	53861	NA	-1.54637	-0.400727
	107665	NA	-1.00886	-0.401365
	89094	Selenocysteine lyase	-1.0106	-0.402372
	89128	NA	1.70861	-0.416646
	61159	NA	-1.26986	-0.423394
	109062	NA	-1.48656	-0.427637
	64112	NA	-1.00162	-0.427797
	56017	NA	2.34447	-0.44565
	95361	NA	1.34768	-0.459039
	59331	Peptidylprolyl isomerase	-1.48967	-0.463731
	56629	NA	-1.33877	-0.463977
	58855	NA	2.0999	-0.466291
	53429	NA	-1.34793	-0.469694
	56065	NA	1.06335	-0.470734
	72389	Polynucleotide 3'-phosphatase	-1.13402	-0.471132
	61489	NA	-1.0394	-0.472709
	109437	NA	1.45746	-0.481848
	107758	NA	1.03638	-0.484638
	62376	NA	1.23091	-0.485082
	79438	Glycerol kinase	-1.00202	-0.492591
	87744	NA	-1.00953	-0.495602
	55588	NA	-1.16311	-0.496788
	62471	NA	-1.07472	-0.499447
	108284	Ornithine cyclodeaminase	-1.11673	-0.505741
	104767	Phosphoglycerate kinase	-1.44798	-0.507399
	59249	NA	-1.39899	-0.512693
	109485	NADH dehydrogenase	-1.13052	-0.517471
	109200	NA	-2.08606	-0.5242
	109385	NA	-1.03685	-0.526219
	55964	NA	-1.23158	-0.528578
	59805	NA	-1.21609	-0.529478
	75716	NA	1.04947	-0.532441
	91735	Adenylate kinase	-1.04574	-0.533918
	56070	Peptidylprolyl isomerase	-1.42017	-0.534179
	62747	NA	-1.0946	-0.545237
	109404	NA	-1.21746	-0.548008
	55617	NAD(P)(+) transhydrogenase (AB-specific)	-1.47614	-0.551823
	52349	NA	-1.64962	-0.552933
	54755	NA	-1.12751	-0.556574
	57570	NA	-1.09199	-0.563223
	107466	NA	-1.08922	-0.565435
	91574	NA	-1.01175	-0.5673
	94289	1-acylglycerol-3-phosphate O-acyltransferase	-1.00661	-0.569256
	109209	3-oxoacyl-[acyl-carrier protein] synthase	1.01816	-0.571078
	61816	NA	-1.45429	-0.578513
	109000	NA	-1.09933	-0.579371
	57686	NA	-1.26562	-0.585735
	56097	NA	1.03674	-0.590405
	86671	Adenylate kinase	2.13779	-0.590689
	70576	Cytochrome-c peroxidase	-1.45445	-0.598563
	96952	NA	-1.04058	-0.602519
	61546	NA	-1.03223	-0.603273
	62684	NA	-1.15942	-0.609879
	82028	NA	-1.22938	-0.613297
	104895	NA	-1.06092	-0.618746
	85187	3-oxoacyl-[acyl-carrier protein] reductase	-1.40734	-0.62956
	55966	Alpha-amylase	-1.20452	-0.631194
	108794	NA	-1.39232	-0.631631
	104579	NA	-1.81879	-0.6319
	60869	NA	-1.13875	-0.633526
	59455	Peptidylprolyl isomerase	1.31842	-0.634948
	59633	NA	-1.14377	-0.637065
	59508	NA	-1.09733	-0.650272
	85499	Methyltransferases	1.22447	-0.651414
	71255	Carboxyvinyl-carboxyphosphonate phosphorylmutase	-1.37265	-0.6538
	76762	Cysteine endopeptidases	-1.22199	-0.65498
	54017	NA	-1.26682	-0.659373
	106391	NA	-1.19266	-0.661169
	108281	NA	-1.11091	-0.664774
	108421	NA	1.72589	-0.673607
	63403	NA	-1.20343	-0.678821
	106628	NA	-1.25267	-0.685583
	107681	NA	-1.11139	-0.689967
	58799	NA	-1.36436	-0.691353
	108584	NA	-1.21905	-0.693725
	109539	NA	-1.12422	-0.701556
	108987	NA	-1.31585	-0.705865
	61121	NA	-2.44314	-0.706785
	106187	NA	-1.2211	-0.707513
	104114	NA	-1.19147	-0.709953
	56372	NA	-1.0636	-0.711797
	52141	NA	-1.0482	-0.712442
	90184	NA	-1.36522	-0.727369
	58801	NA	1.9182	-0.728036
	63814	NA	-1.58466	-0.729551
	61031	NA	-1.03795	-0.732784
	61227	NA	1.36058	-0.737617
	107924	NA	-1.34955	-0.741398
	90107	Alanine aminotransferase	-1.1788	-0.745633
	108508	Lanosterol synthase	1.29933	-0.749911
	85635	NA	1.90175	-0.75085
	108963	NA	-1.19583	-0.759629
	54618	NA	-1.1586	-0.762611
	61631	NA	-1.03347	-0.764001
	95786	NA	-1.24378	-0.779262
	86060	NA	-1.53286	-0.781921
	86520	NA	2.95736	-0.784304
	97601	NA	1.28781	-0.785197
	60330	NA	-1.32881	-0.787988
	71355	NA	-1.0184	-0.793738
	93391	NA	-1.15002	-0.79914
	79186	NA	1.02547	-0.799445
	59803	NA	-1.115	-0.812295
	106237	NA	2.20871	-0.82343
	113403	NA	-1.26525	-0.824216
	62957	NA	-1.29876	-0.827613
	104898	NA	-1.58253	-0.827633
	109635	NA	-1.101	-0.830603
	73131	NA	-1.06765	-0.839067
	108807	NA	-2.02452	-0.845886
	108848	NA	-1.01024	-0.853117
	58823	NA	-1.15647	-0.854053
	84399	NA	-1.00611	-0.855111
	59109	NA	-1.19413	-0.855221
	57323	NA	1.0661	-0.857804
	63139	NA	-1.2601	-0.869308
	61869	Salicylate 1-monooxygenase	-1.47067	-0.876005
	113635	NA	-1.05284	-0.884771
	56636	NA	3.28027	-0.889986
	109389	NA	-1.35003	-0.890151
	55572	Peptidylprolyl isomerase	-1.43507	-0.892423
	80233	Transferring groups other than amino-acyl groups	2.36947	-0.903228
	53374	NA	-1.37197	-0.911104
	71029	NA	-1.45819	-0.919196
	109614	NA	-1.28269	-0.921466
	100432	NA	1.51345	-0.940083
	108125	NA	-1.50452	-0.941267
	63715	NA	-1.41611	-0.943351
	58531	NA	1.99231	-0.944342
	109569	NA	-1.42755	-0.94914
	59863	Alanine--glyoxylate aminotransferase	-1.27651	-0.961101
	109625	NA	-1.26296	-0.965729
	64247	NA	-1.61278	-0.967655
	56668	NA	-1.08189	-0.970047
	62767	With other acceptors	-1.28407	-0.979374
	55714	Phosphoribosylglycinamide formyltransferase	-1.08737	-0.986212
	112696	NA	-1.12177	-0.990643
	87431	L-arabinose isomerase	-1.36082	-0.992148
	85739	Acting on carbohydrates and derivatives	-1.51464	-0.997415
	108164	Adenylate kinase	-0.604794	-1.00054
	105016	NA	1.73505	-1.00055
	88651	NA	-0.360284	-1.00182
	59246	Diaminopimelate epimerase	0.502701	-1.00254
	107380	NA	-0.553211	-1.00292
	64705	NA	0.6421	-1.00551
	70469	4-nitrophenylphosphatase	0.602836	-1.00761
	60375	NA	-2.07867	-1.01159
	59606	Histone acetyltransferase	-0.146419	-1.015
	62381	NA	-0.362461	-1.01868
	106769	NA	-0.563619	-1.02001
	92711	NA	-0.744763	-1.02605
	72144	NA	-1.06466	-1.02812
	99711	NA	-0.513621	-1.03116
	82984	NA	-0.303566	-1.03263
	87559	NA	-0.785029	-1.03273
	64676	NA	-1.33156	-1.04359
	52682	NA	-0.6586	-1.04561
	109533	NA	-0.538794	-1.04671
	109268	NA	-0.855675	-1.05364
	92645	Carboxyvinyl-carboxyphosphonate phosphorylmutase	-0.111398	-1.05669
	108499	NA	-1.1955	-1.05721
	62321	NA	-0.553123	-1.06231
	59753	NA	-0.0139986	-1.06834
	62817	Glutathione transferase	-2.12353	-1.07929
	109630	NA	-1.42941	-1.08255
	71484	NA	-0.0153158	-1.08447
	100957	NA	-1.55564	-1.08517
	112658	NA	-0.501748	-1.08556
	78600	NA	-0.443137	-1.08604
	97304	NA	-1.19756	-1.08638
	79153	NA	-1.15773	-1.09411
	58490	NA	-0.684253	-1.09422
	64809	NA	-0.617406	-1.09488
	74643	NA	0.0302498	-1.09612
	53913	NA	-1.98548	-1.10069
	109506	NA	0.439064	-1.11094
	63387	NA	-3.70682	-1.11641
	61169	NA	-0.768255	-1.1178
	76821	NA	-1.0368	-1.12053
	58139	NA	-0.984417	-1.12317
	59614	NA	1.89478	-1.12455
	61261	Metalloendopeptidases	-0.104038	-1.12794
	58216	NA	-1.36498	-1.12889
	105137	NA	-1.19091	-1.13014
	63714	NA	-1.67197	-1.1335
	62406	Protein disulfide isomerase	0.282856	-1.13844
	104843	NA	-0.393623	-1.1385
	64035	NA	-1.76685	-1.13876
	63057	NA	-1.62811	-1.14441
	108685	NA	-1.12286	-1.14631
	54116	NA	-1.43903	-1.14634
	104784	Ribulose-bisphosphate carboxylase	-0.344639	-1.15438
	54172	NA	-0.804589	-1.16164
	61249	NA	1.13748	-1.16261
	54837	Sialate O-acetylesterase	0.317913	-1.1642
	63793	NA	1.39126	-1.1667
	61501	NA	-1.15041	-1.16874
	108312	NA	-0.694437	-1.16956
	61612	NA	-0.518146	-1.17726
	109507	NA	-1.76234	-1.1873
	64543	NA	0.437237	-1.18858
	86046	NA	-0.643542	-1.19274
	60963	NA	-1.18943	-1.19396
	64131	L-fuculose-phosphate aldolase	-0.569675	-1.19854
	58518	NA	-1.30882	-1.20192
	59647	NA	-0.763705	-1.20635
	108141	NA	-1.1122	-1.21478
	92004	Protein disulfide isomerase	-1.25837	-1.21518
	104963	Uroporphyrinogen decarboxylase	0.824761	-1.22412
	105591	NA	-1.68863	-1.22467
	56752	GTP cyclohydrolase II	-1.18924	-1.22631
	112733	NA	-0.73782	-1.22776
	109356	NA	-0.996805	-1.23249
	108204	NA	-0.841407	-1.23297
	104777	NA	1.9139	-1.2338
	63597	NA	-1.292	-1.23861
	109383	NA	-0.631424	-1.24031
	61316	NA	-1.44894	-1.24047
	55753	NA	1.54175	-1.24115
	62961	NA	-0.759507	-1.25279
	54858	NA	-1.4385	-1.25396
	64722	NA	-1.01124	-1.25752
	60449	NA	-0.636362	-1.26164
	60516	NA	-0.575182	-1.26532
	107865	NA	-1.34593	-1.26698
	88410	UDP-glucose 4-epimerase	-0.425586	-1.27032
	58483	NA	-1.16878	-1.27116
	109104	Dimethylargininase	-0.687609	-1.27907
	81816	Protein-methionine-S-oxide reductase Peptide methionine sulfoxide reductase Peptide Met(O) reductase	-0.0859042	-1.28193
	61667	Glutamate-1-semialdehyde 2,1-aminomutase	1.23448	-1.28418
	109597	NA	-1.16946	-1.29583
	88922	Plastoquinol--plastocyanin reductase	-0.434643	-1.29668
	54222	NA	-0.782809	-1.2971
	56728	NA	-0.244498	-1.29856
	56730	NA	-4.33386	-1.30103
	107829	NA	-1.59852	-1.3055
	64884	NA	-1.09732	-1.30804
	104032	NA	1.10677	-1.30869
	57914	NA	-0.894539	-1.31039
	62790	Adenosinetriphosphatase	0.71926	-1.31411
	62272	NA	-0.27266	-1.31452
	113168	NA	-0.542311	-1.31723
	109212	NA	-0.963193	-1.31766
	113519	NA	-0.772564	-1.31805
	61647	NA	-0.356959	-1.3197
	64573	NA	-1.18105	-1.32044
	63906	NA	-1.87457	-1.32628
	63308	NA	-0.0561011	-1.33001
	63401	NA	-1.32452	-1.333
	61954	NA	-0.355304	-1.33307
	62064	NA	1.3944	-1.33532
	60613	Protoporphyrinogen oxidase	1.07134	-1.34466
	58179	NA	-1.83072	-1.34525
	57544	NA	-1.84986	-1.34898
	64084	NA	-1.58531	-1.35224
	51963	NA	1.22487	-1.35402
	107426	NA	-0.804569	-1.35501
	57038	NA	-0.558603	-1.35536
	96682	Citrate (si)-synthase	-1.64816	-1.36643
	76592	NA	-0.222456	-1.37396
	64158	NA	-1.31962	-1.3741
	113305	NA	0.231921	-1.38888
	64862	NA	-0.673031	-1.39412
	56064	NA	-1.16709	-1.39918
	58356	NA	-0.526169	-1.40004
	93933	NA	1.46924	-1.402
	66493	NA	-0.516719	-1.40394
	106364	NA	-0.618567	-1.4055
	93411	Protochlorophyllide reductase	1.16999	-1.40821
	93625	NA	-0.805439	-1.41033
	59574	NA	-1.16773	-1.41742
	108478	NA	-1.80884	-1.41827
	108344	Peptidylprolyl isomerase	-1.91512	-1.41978
	106326	NA	-1.10645	-1.42028
	59898	Alkylglycerone-phosphate synthase	-1.48662	-1.42467
	105171	NA	0.853095	-1.43588
	108692	NA	-1.05752	-1.44248
	61029	DNA-directed RNA polymerase	-0.170851	-1.44549
	54162	DNA-directed RNA polymerase	-1.37376	-1.44688
	55867	NA	-1.15102	-1.45799
	99274	NA	-1.04857	-1.46206
	57913	NA	-1.24625	-1.46301
	63851	NA	-1.45651	-1.46793
	104787	Ribulose-bisphosphate carboxylase	-1.45917	-1.46916
	54290	NA	-1.66737	-1.47165
	70328	NA	0.567874	-1.47934
	106477	NA	-0.620203	-1.48206
	64548	NA	0.783656	-1.48355
	81136	Aldehyde dehydrogenase (NAD+)	-0.81228	-1.4971
	58355	NA	-0.591479	-1.50168
	60719	NA	-2.11441	-1.50682
	105971	NA	-0.863765	-1.50927
	60740	NA	-1.0199	-1.51454
	50373	NA	-0.616942	-1.51839
	82074	NA	-0.462726	-1.52997
	107830	NA	-1.6033	-1.53645
	71737	NA	0.683918	-1.54247
	54043	NA	-0.786731	-1.54261
	104990	NA	-0.633252	-1.54811
	104876	Glyceraldehyde 3-phosphate dehydrogenase (phosphorylating)	-1.51201	-1.55969
	74037	NA	-1.87007	-1.56649
	108337	NA	-0.465378	-1.57229
	108225	NA	-2.22512	-1.57797
	108740	NA	-0.790275	-1.61535
	56038	NA	-0.525753	-1.62545
	64322	NA	-1.03491	-1.62605
	58217	NA	-3.11751	-1.63402
	62606	NA	-2.40089	-1.63511
	62770	NA	0.955096	-1.65281
	85241	NA	0.442364	-1.65936
	60876	NA	-2.63294	-1.66423
	83902	Acting on acid anhydrides	0.313978	-1.66923
	109517	NA	-1.92959	-1.68396
	64345	NA	-2.91295	-1.68888
	104695	Glyceraldehyde 3-phosphate dehydrogenase (phosphorylating)	-0.63131	-1.69833
	60882	NA	0.767538	-1.69898
	86041	Triosephosphate isomerase	-0.953496	-1.70471
	91628	NA	0.930537	-1.71384
	104790	Coproporphyrinogen oxidase	1.18538	-1.71389
	92317	NA	-0.814419	-1.72002
	64732	NA	0.585935	-1.7644
	72407	NA	-0.879254	-1.79152
	56569	NA	-0.188673	-1.79181
	108243	NA	-0.589713	-1.79537
	98873	NA	1.37496	-1.80248
	63884	NA	-1.07555	-1.81721
	56608	NA	-1.89999	-1.8454
	113608	NA	-2.12246	-1.85017
	102712	NA	1.33064	-1.88495
	60604	NA	-0.989972	-1.90416
	108680	NA	-1.75101	-1.90933
	72245	NA	-0.4976	-1.92544
	50361	NA	-1.30602	-1.97327
	93465	NA	-0.946478	-2.02122
	109008	NA	-0.984732	-2.02678
	109111	NA	-0.958129	-2.03008
	56733	NA	-1.34368	-2.05022
	61095	NA	-1.94501	-2.08026
	56513	NA	-2.15643	-2.10884
	106287	NA	-1.27985	-2.11307
	109122	NA	-1.43879	-2.13534
	88835	NA	0.0438198	-2.14393
	57317	Acting on paired donors, with incorporation or reduction of	-0.958038	-2.15167
	64561	NA	-0.582797	-2.15549
	102472	NA	-1.54982	-2.21568
	101035	NA	0.00296978	-2.24016
	96236	Magnesium-protoporphyrin O-methyltransferase	0.908378	-2.28797
	106554	NA	-0.694013	-2.2985
	55742	NA	-0.211072	-2.31
	62012	NA	-0.169985	-2.33132
	62730	NA	-3.95706	-2.33226
	104211	NA	-1.52393	-2.36458
	92573	NA	-1.79604	-2.40785
	59570	NA	-2.14281	-2.40902
	96669	Transaminases (aminotransferases)	-0.749089	-2.43698
	63596	NA	-1.75385	-2.47987
	63896	NA	-1.24117	-2.65615
	59220	NA	-0.76992	-2.7034
	84973	NA	-1.37016	-2.75003
	59949	NA	1.08885	-2.93417
	113509	NA	-0.971396	-3.1155
	103239	NA	-1.3308	-3.38688
	109346	NA	-2.50327	-3.5052
	62787	NA	-1.73778	-4.29299
